# Supplementary material for: Metabolic Signatures of Type 2 Diabetes Mellitus and Hypertension in COVID-19 Patients With Different Disease Severity
Source: Front Med (Lausanne). 2022 Jan 10;8:788687. doi: 10.3389/fmed.2021.788687 (PMC8784560; doi:10.3389/fmed.2021.788687)
Supplement: Supplementary file 1 [file Table_1.XLSX]

## Sheet: S1_T2D metabolites mild
Table S1. Metabolites associated with mild Covid-19 in T2DM patients
metabolite	pathway	contrast	Severity.	estimate	SE	p.value	fdr
Sum.of.Neurotransmitters	Metabolism Indicators	0 - 1	1	0.667	0.196	0.001	0.178
TG.16.0_40.7.	Triacylglycerols	0 - 1	1	-0.771	0.231	0.001	0.178
TG.22.5_34.3.	Triacylglycerols	0 - 1	1	-0.731	0.221	0.001	0.178
TG.22.5_34.1.	Triacylglycerols	0 - 1	1	-0.729	0.222	0.001	0.178
TG.16.0_38.7.	Triacylglycerols	0 - 1	1	-0.78	0.245	0.002	0.178
TG.16.0_40.6.	Triacylglycerols	0 - 1	1	-0.681	0.215	0.002	0.178
DG.18.1_22.6.	Diacylglycerols	0 - 1	1	-0.578	0.183	0.002	0.178
TG.18.1_38.6.	Triacylglycerols	0 - 1	1	-0.598	0.193	0.002	0.178
TG.16.0_37.3.	Triacylglycerols	0 - 1	1	-0.757	0.244	0.002	0.178
TG.20.5_34.0.	Triacylglycerols	0 - 1	1	-0.894	0.29	0.003	0.178
TG.18.1_38.5.	Triacylglycerols	0 - 1	1	-0.532	0.175	0.003	0.178
TG.22.5_32.1.	Triacylglycerols	0 - 1	1	-0.725	0.238	0.003	0.178
TG.16.0_38.2.	Triacylglycerols	0 - 1	1	-0.804	0.265	0.003	0.178
TG.18.0_38.7.	Triacylglycerols	0 - 1	1	-0.642	0.214	0.003	0.178
TG.22.5_32.0.	Triacylglycerols	0 - 1	1	-0.703	0.239	0.004	0.178
HexCer.d18.2.20.0.	Glycosylceramides	0 - 1	1	0.419	0.143	0.004	0.178
TG.20.5_34.1.	Triacylglycerols	0 - 1	1	-0.835	0.288	0.005	0.178
TG.22.6_32.0.	Triacylglycerols	0 - 1	1	-0.903	0.314	0.005	0.178
TG.17.1_38.5.	Triacylglycerols	0 - 1	1	-0.499	0.174	0.005	0.178
TG.20.1_30.1.	Triacylglycerols	0 - 1	1	-0.601	0.19	0.005	0.178
TG.22.6_34.3.	Triacylglycerols	0 - 1	1	-0.848	0.297	0.005	0.178
TG.22.6_34.1.	Triacylglycerols	0 - 1	1	-0.815	0.286	0.005	0.178
Hex3Cer.d18.1_20.0.	Glycosylceramides	0 - 1	1	0.505	0.178	0.005	0.178
X3.IAA	Indoles Derivatives	0 - 1	1	-0.756	0.268	0.006	0.178
Serotonin	Tryptophan Metabolism	0 - 1	1	0.541	0.191	0.006	0.178
TG.20.5_34.2.	Triacylglycerols	0 - 1	1	-0.81	0.29	0.006	0.179
TG.16.0_38.1.	Triacylglycerols	0 - 1	1	-0.721	0.259	0.006	0.179
TG.20.1_34.2.	Triacylglycerols	0 - 1	1	-0.629	0.227	0.007	0.179
TG.22.5_34.2.	Triacylglycerols	0 - 1	1	-0.584	0.212	0.007	0.179
TG.18.1_38.7.	Triacylglycerols	0 - 1	1	-0.644	0.234	0.007	0.179
TG.20.1_34.1.	Triacylglycerols	0 - 1	1	-0.71	0.259	0.007	0.181
TG.16.0_36.6.	Triacylglycerols	0 - 1	1	-0.835	0.307	0.008	0.182
Serotonin.Synthesis	Metabolism Indicators	0 - 1	1	0.575	0.211	0.008	0.182
Cer.d16.1.20.0.	Ceramides	0 - 1	1	-0.44	0.164	0.008	0.192
TG.20.5_36.2.	Triacylglycerols	0 - 1	1	-0.838	0.317	0.009	0.207
TG.20.1_32.1.	Triacylglycerols	0 - 1	1	-0.661	0.251	0.01	0.207
TG.17.2_34.3.	Triacylglycerols	0 - 1	1	-0.461	0.175	0.01	0.207

## Sheet: S2_T2D metabolites moderate
Table S2. Metabolites associated with moderate Covid-19 in T2DM patients
metabolite	pathway	contrast	Severity.	estimate	SE	p.value	fdr
Sum.of.Indoles	Metabolism Indicators	0 - 1	2	-1.01	0.38	0.01	0.89
GDCA	Secondary Bile Acid Metabolism	0 - 1	2	1.37	0.55	0.01	0.89
Lac	Glycolysis, Gluconeogenesis, and Pyruvate Metabolism	0 - 1	2	-0.28	0.12	0.02	0.89
Sum.of.Carboxylic.Acids	Metabolism Indicators	0 - 1	2	-0.28	0.12	0.02	0.89
Lys	Lysine Metabolism	0 - 1	2	-0.27	0.12	0.02	0.89
Sum.of.Solely.Ketogenic.AAs	Metabolism Indicators	0 - 1	2	-0.24	0.1	0.02	0.89
TG.20.5_.34.0	Triacylglycerols	0 - 1	2	-0.51	0.23	0.03	0.89
Ratio.of.Hex3Cer.to.HexCer	Metabolism Indicators	0 - 1	2	-0.21	0.1	0.03	0.89
TG.17.2_36.4.	Triacylglycerols	0 - 1	2	-0.36	0.17	0.03	0.89
Cortisone	Corticosteroids	0 - 1	2	0.42	0.19	0.03	0.89
Choline	Glycine, Serine and Threonine Metabolism	0 - 1	2	-0.22	0.1	0.04	0.89
Ratio.of.PCs..ae..to.Choline	Metabolism Indicators	0 - 1	2	0.27	0.13	0.04	0.89
Ile	Leucine, Isoleucine and Valine Metabolism	0 - 1	2	-0.22	0.11	0.04	0.89
Sum.of.Secondary.BAs	Metabolism Indicators	0 - 1	2	0.87	0.43	0.05	0.89
HexCer.d18.1.22.0.	Glycosylceramides	0 - 1	2	0.24	0.12	0.05	0.89
Glutaminolysis.Rate	Metabolism Indicators	0 - 1	2	-0.3	0.15	0.05	0.89
TG.20.3_36.3.	Triacylglycerols	0 - 1	2	-0.31	0.16	0.05	0.89
TG.18.1_38.5.	Triacylglycerols	0 - 1	2	-0.27	0.14	0.05	0.89

## Sheet: S3_T2D metabolites severe
Table S3. Metabolites associated with severe Covid-19 in T2DM patients
metabolite	pathway	contrast	Severity.	estimate	SE	p.value	fdr
TG.18.1_28.1.	Triacylglycerols	0 - 1	3	1.119	0.315	0.001	0.437
Asn	Alanine and Aspartate Metabolism	0 - 1	3	-0.35	0.107	0.001	0.458
TMAO	Glycine, Serine and Threonine Metabolism	0 - 1	3	-1.16	0.369	0.002	0.458
Sum.of.Sulfur.Containing.AAs	Metabolism Indicators	0 - 1	3	-0.266	0.09	0.004	0.458
GUDCA	Secondary Bile Acid Metabolism	0 - 1	3	-1.152	0.39	0.004	0.458
HipAcid	Benzoate Metabolism	0 - 1	3	-1.197	0.406	0.004	0.458
TMAO.Synthesis	Metabolism Indicators	0 - 1	3	-1.029	0.362	0.006	0.458
TG.16.0_28.2.	Triacylglycerols	0 - 1	3	0.891	0.323	0.007	0.458
TG.16.0_28.1.	Triacylglycerols	0 - 1	3	0.887	0.325	0.007	0.458
TG.16.1_34.2.	Triacylglycerols	0 - 1	3	0.621	0.23	0.008	0.458
TG.22.5_34.3.	Triacylglycerols	0 - 1	3	0.496	0.186	0.009	0.458
C4.1	Acylcarnitines	0 - 1	3	-0.342	0.128	0.009	0.458
TMAO.Synthesis..direct.	Metabolism Indicators	0 - 1	3	-1.005	0.38	0.01	0.458
Ratio.of.Hex3Cer.to.HexCer	Metabolism Indicators	0 - 1	3	-0.263	0.102	0.011	0.458

## Sheet: S4_Hypertension metabo categor
Table S4. Metabolites associated with Covid-19 disease severity in patients with hypertension
metabolite	pathway	Estimate	Std..Error	Pr...t..	fdr
AA	Long Chain Polyunsaturated Fatty Acid (n3 and n6)	-0.37713	0.115233	0.00143451	0.926454
TG.20.4_36.5.	Triacylglycerols	-0.440836	0.153172	0.00483205	0.926454
Asn.Synthesis	Metabolism Indicators	0.346623	0.128529	0.00813341	0.926454
AconAcid	TCA Cycle	0.330747	0.121929	0.00836892	0.926454
TG.16.0_40.7.	Triacylglycerols	-0.413702	0.158001	0.0101164	0.926454
Asp	Alanine and Aspartate Metabolism	-0.34164	0.140638	0.016797	0.926454
TG.22.6_34.1.	Triacylglycerols	-0.464668	0.19329	0.0179361	0.926454
Creatinine	Urea cycle; Arginine and Proline Metabolism	0.256859	0.107163	0.0182682	0.926454
TG.22.5_34.1.	Triacylglycerols	-0.357558	0.149967	0.018875	0.926454
DG.17.0_18.1.	Diacylglycerols	-0.200256	0.0871642	0.0236762	0.926454
DG.18.1_20.4.	Diacylglycerols	-0.250299	0.109251	0.023997	0.926454
Sum.of.Medium.Chain.ACs	Metabolism Indicators	0.364691	0.162294	0.0267257	0.926454
HipAcid	Benzoate Metabolism	0.731188	0.328758	0.0283913	0.926454
TG.22.6_32.0.	Triacylglycerols	-0.472223	0.214432	0.0297966	0.926454
FA.18.1.	Fatty Acids	-0.474912	0.214611	0.0309248	0.926454
Sum.of.MUFAs	Metabolism Indicators	-0.475527	0.215048	0.0310437	0.926454
TG.22.6_34.2.	Triacylglycerols	-0.419	0.192628	0.0318178	0.926454
TG.18.3_38.5.	Triacylglycerols	-0.324848	0.149895	0.0324395	0.926454
C10	Acylcarnitines	0.179064	0.0835343	0.0343732	0.926454
PLA2.Activity..4.	Metabolism Indicators	-0.206397	0.0967484	0.0351828	0.926454
TG.18.2_38.5.	Triacylglycerols	-0.244611	0.115374	0.0363047	0.926454
NO.Synthase.Activity	Metabolism Indicators	0.404437	0.192187	0.0377089	0.926454
TG.16.0_38.7.	Triacylglycerols	-0.349889	0.166385	0.0378426	0.926454
Xanthine	Purine Metabolism, (Hypo)Xanthine/Inosine containing	-0.32979	0.158492	0.0398854	0.926454
TG.20.4_36.3.	Triacylglycerols	-0.229789	0.1108	0.0404872	0.926454
TG.16.0_40.6.	Triacylglycerols	-0.302157	0.146709	0.041867	0.926454
Cortisol	Corticosteroids	0.467152	0.228818	0.0436999	0.926454
Cortisone.Synthesis	Metabolism Indicators	-0.607237	0.288418	0.0437347	0.926454
TG.16.0_38.6.	Triacylglycerols	-0.299119	0.14783	0.0455246	0.926454
Glu	Glutamate Metabolism	-0.246906	0.122038	0.0455478	0.926454
Sum.of.Measured.w.3.FAs	Metabolism Indicators	-0.358168	0.177136	0.0456726	0.926454
TG.18.1_38.5.	Triacylglycerols	-0.237605	0.117816	0.0462273	0.926454
TG.20.5_34.1.	Triacylglycerols	-0.395712	0.19683	0.0469017	0.926454
EPA	Long Chain Polyunsaturated Fatty Acid (n3 and n6)	-0.396495	0.197294	0.0470077	0.926454
TG.22.5_34.2.	Triacylglycerols	-0.290067	0.144389	0.0470626	0.926454
TG.16.0_40.8.	Triacylglycerols	-0.342505	0.172915	0.0501834	0.926454
Ratio.of.ACs.to.FAs	Metabolism Indicators	0.461242	0.235732	0.0529959	0.926454
TG.22.5_32.0.	Triacylglycerols	-0.317785	0.163226	0.054167	0.926454
TG.22.6_32.1.	Triacylglycerols	-0.41955	0.21629	0.0550417	0.926454
DHA	Long Chain Polyunsaturated Fatty Acid (n3 and n6)	-0.347451	0.179556	0.0556239	0.926454
TG.18.1_38.6.	Triacylglycerols	-0.2542	0.131623	0.056094	0.926454
TG.18.0_38.7.	Triacylglycerols	-0.282983	0.146805	0.0565537	0.926454
GDCA.Synthesis.from.CA	Metabolism Indicators	1.22966	0.638245	0.0589303	0.926454
GDCA	Secondary Bile Acid Metabolism	0.897361	0.471045	0.0594592	0.926454
TG.20.5_34.2.	Triacylglycerols	-0.377033	0.198028	0.0596046	0.926454
Ratio.of.Medium.Chain.to.Long.Chain.ACs	Metabolism Indicators	0.29983	0.157482	0.0596597	0.926454

## Sheet: S5_Hypertension metabo mild
Table S5. Metabolites associated with mild Covid-19 in patients with hypertension
metabolite	Pathway	contrast	Severity.	estimate	SE	p.value	fdr
PC.aa.C30.0	Glycerophospholipids	0 - 1	1	0.338166	0.12968	0.0104425	0.994117
PC.aa.C32.2	Glycerophospholipids	0 - 1	1	0.569202	0.230562	0.0151714	0.994117
PC.ae.C34.2	Glycerophospholipids	0 - 1	1	0.311861	0.12873	0.0171219	0.994117
SCAD.Deficiency..NBS.	Metabolism Indicators	0 - 1	1	-0.49695	0.206706	0.0179623	0.994117
TG.14.0_35.2.	Triacylglycerols	0 - 1	1	0.61751	0.276633	0.027949	0.994117
PC.aa.C34.2	Glycerophospholipids	0 - 1	1	0.264116	0.120227	0.0302324	0.994117
Secondary.BA.Conjugation	Metabolism Indicators	0 - 1	1	-1.37511	0.625751	0.0306081	0.994117
C3.OH	Acylcarnitines	0 - 1	1	1.62214	0.739989	0.0365472	0.994117
HexCer.d18.1.24.0.	Glycosylceramides	0 - 1	1	0.357547	0.169092	0.0368385	0.994117
GUDCA	Secondary Bile Acid Metabolism	0 - 1	1	-1.01717	0.483462	0.0377949	0.994117
HexCer.d18.2.22.0.	Glycosylceramides	0 - 1	1	0.33198	0.163672	0.045059	0.994117
PC.ae.C36.3	Glycerophospholipids	0 - 1	1	0.265706	0.132799	0.0479934	0.994117
CE.18.2.	Cholesterol Esters	0 - 1	1	0.342293	0.172408	0.0497113	0.994117
SM.C24.0	Sphingolipids	0 - 1	1	0.258255	0.130767	0.0509009	0.994117
SM..OH..C22.1	Sphingolipids	0 - 1	1	0.250689	0.128177	0.0531441	0.994117
Ratio.of.12a.OH.BAs.to.Non.12a.OH.Bas	Metabolism Indicators	0 - 1	1	0.667158	0.341902	0.0536837	0.994117
TG.18.2_30.0.	Triacylglycerols	0 - 1	1	0.669043	0.343855	0.0543628	0.994117

## Sheet: S6_Hypertension metabo moderate
Table S6. Metabolites associated with moderate Covid-19 in patients with hypertension
metabolite	pathway	contrast	Severity.	estimate	SE	p.value	fdr
EPA	Long Chain Polyunsaturated Fatty Acid (n3 and n6)	0 - 1	2	-0.751406	0.226165	0.00123251	0.771837
Ratio.of.HexCer.to.Cer	Metabolism Indicators	0 - 1	2	0.353023	0.122417	0.00476792	0.771837
HexCer.d18.2.18.0.	Glycosylceramides	0 - 1	2	-0.276195	0.103132	0.00953866	0.771837
Sum.of.Short.Chain.ACs	Metabolism Indicators	0 - 1	2	-0.385974	0.146282	0.00959254	0.771837
Hex2Cer.d18.1.20.0.	Glycosylceramides	0 - 1	2	-0.274393	0.104392	0.00988863	0.771837
C2	Acylcarnitines	0 - 1	2	-0.423346	0.161519	0.0100673	0.771837
Sum.of.SFA.ACs	Metabolism Indicators	0 - 1	2	-0.374144	0.14276	0.010074	0.771837
Sum.of.Measured.w.3.FAs	Metabolism Indicators	0 - 1	2	-0.546867	0.20997	0.0105341	0.771837
Sum.of.ACs	Metabolism Indicators	0 - 1	2	-0.361726	0.139637	0.0109457	0.771837
Spermidine.Synthesis	Metabolism Indicators	0 - 1	2	0.916681	0.350684	0.0128671	0.771837
b.Oxidation	Metabolism Indicators	0 - 1	2	-0.323378	0.129128	0.0138069	0.771837
Cystine	Methionine, Cysteine, SAM and Taurine Metabolism	0 - 1	2	-0.555647	0.222061	0.0138841	0.771837
DHA	Long Chain Polyunsaturated Fatty Acid (n3 and n6)	0 - 1	2	-0.529587	0.213465	0.0146923	0.771837
Ratio.of.Acetylcarnitine.to.Carnitine	Metabolism Indicators	0 - 1	2	-0.341573	0.138439	0.0152297	0.771837
DiCA.14.0.	Carboxylic Acids	0 - 1	2	1.44359	0.453168	0.0153717	0.771837
Putrescine	Urea cycle; Arginine and Proline Metabolism	0 - 1	2	-0.484878	0.199622	0.0172739	0.771837
Sum.of.FAs	Metabolism Indicators	0 - 1	2	-0.652807	0.270068	0.0173643	0.771837
Ratio.of.Glycosyl.Cer.to.Cer	Metabolism Indicators	0 - 1	2	0.262006	0.108946	0.0179265	0.771837
Carnitine.Esterification	Metabolism Indicators	0 - 1	2	-0.277931	0.11694	0.0192797	0.786409
Cer.d16.1.18.0.	Ceramides	0 - 1	2	-0.494028	0.204846	0.0208171	0.806662
Ratio.of.Hex2Cer.to.HexCer	Metabolism Indicators	0 - 1	2	-0.250433	0.107668	0.0219421	0.809766
Cystine.Synthesis	Metabolism Indicators	0 - 1	2	-0.38275	0.165976	0.0230724	0.812779
Ratio.of.EPA.to.AA	Metabolism Indicators	0 - 1	2	-0.503276	0.220403	0.0244379	0.816735
Cer.d16.1.20.0.	Ceramides	0 - 1	2	-0.304516	0.13413	0.0252924	0.816735
Choline	Glycine, Serine and Threonine Metabolism	0 - 1	2	-0.231672	0.10802	0.0342814	0.892957
HexCer.d18.1.18.1.	Glycosylceramides	0 - 1	2	-0.186077	0.0865416	0.0346022	0.892957
Cortisone.Synthesis	Metabolism Indicators	0 - 1	2	0.551475	0.249909	0.0354069	0.892957
TG.20.5_36.3.	Triacylglycerols	0 - 1	2	-0.532695	0.250549	0.035838	0.892957
HexCer.d18.2.20.0.	Glycosylceramides	0 - 1	2	-0.254591	0.119402	0.0358398	0.892957
Ratio.of.PUFAs.to.FAs	Metabolism Indicators	0 - 1	2	0.377056	0.181745	0.0404648	0.892957
TG.18.1_38.7.	Triacylglycerols	0 - 1	2	-0.399674	0.193227	0.0410576	0.892957
TMAO.Synthesis..direct.	Metabolism Indicators	0 - 1	2	0.69993	0.348732	0.0479201	0.892957
Trigonelline		0 - 1	2	0.4033	0.200974	0.0492907	0.892957
Cer.d18.2.22.0.	Ceramides	0 - 1	2	-0.26727	0.137535	0.0546574	0.892957

## Sheet: S7_Hypertension metabo severe
Table S7. Metabolites associated with severe Covid-19 in patients with hypertension
metabolite	pathway	contrast	Severity.	estimate	SE	p.value	fdr
PLA2.Activity..4.	Metabolism Indicators	0 - 1	3	0.4228	0.124308	0.00094996	0.341723
Creatinine	Urea cycle; Arginine and Proline Metabolism	0 - 1	3	-0.476638	0.142947	0.00118208	0.341723
TDCA.Synthesis.from.CA	Metabolism Indicators	0 - 1	3	-2.44424	0.746831	0.00219936	0.341723
TDCA	Secondary Bile Acid Metabolism	0 - 1	3	-1.17476	0.369969	0.00220377	0.341723
C10	Acylcarnitines	0 - 1	3	-0.333129	0.10704	0.00240374	0.341723
Sum.of.Medium.Chain.ACs	Metabolism Indicators	0 - 1	3	-0.62885	0.204874	0.00274162	0.341723
PLA2.Activity..2.	Metabolism Indicators	0 - 1	3	0.416516	0.141385	0.00396602	0.341723
C12	Acylcarnitines	0 - 1	3	-0.266379	0.0915985	0.00463799	0.341723
TG.16.0_28.2.	Triacylglycerols	0 - 1	3	0.954505	0.334426	0.005227	0.341723
GABA.Synthesis	Metabolism Indicators	0 - 1	3	-0.453448	0.162423	0.00623916	0.341723
TG.20.4_36.5.	Triacylglycerols	0 - 1	3	0.563997	0.20353	0.00660974	0.341723
Ratio.of.Medium.Chain.to.Long.Chain.ACs	Metabolism Indicators	0 - 1	3	-0.556587	0.202398	0.00704119	0.341723
TCDCA	Primary Bile Acid Metabolism	0 - 1	3	-1.22284	0.455967	0.00851722	0.341723
X1.Met.His	Histidine Metabolism	0 - 1	3	-0.420098	0.158173	0.00914167	0.341723
TG.20.4_34.3.	Triacylglycerols	0 - 1	3	0.526217	0.203282	0.0110018	0.341723
